# Supplementary material for: Antioxidant nanozyme counteracts HIV‐1 by modulating intracellular redox potential
Source: EMBO Mol Med. 2021 Apr 1;13(5):e13314. doi: 10.15252/emmm.202013314 (PMC8103102; doi:10.15252/emmm.202013314)
Supplement: Supplementary file 3 — Source Data for Expanded View [file EMMM-13-e13314-s002.zip]

Archive with 2 entries (1 files):
- emmm202013314-sup-0004-SDataEV/
- emmm202013314-sup-0004-SDataEV/emmm202013314-sup-0004-SDataEV.pdf
